# Supplementary material for: FTO depletion does not alter m6A stoichiometry in AML mRNA: a reassessment using direct RNA nanopore sequencing
Source: bioRxiv. 2025 Oct 23:2025.10.22.681652. Preprint. [Version 1] doi: 10.1101/2025.10.22.681652 (PMC12633362; doi:10.1101/2025.10.22.681652)
Supplement: Supplement 1 — Table S1. Nanopore sequencing information. Related to Figures 1, 3, 4, and 5. [file media-1.xlsx]

## Sheet: Sheet1
shRNA constructs
gene	cloneId	TRC version	refseq	geneId	geneSymbol	taxonid	Target sequence	Region	Knockdown %
FTO	TRCN0000246247	TRC 2.0 u&v	NM_001080432	79068	FTO	9606	TCACGAATTGCCCGAACATTA	CDS	77
FTO	TRCN0000257473	TRC 2.0 u&v	NM_001080432	79068	FTO	9606	GCCAGTGAAAGGGTCTAATAT	CDS	62
pLKO.5-puro Non-Target shRNA Control	SHC216	TRC2	NA	NA	NA	NA	NA	NA	NA
CROWN-seq Oligos
Oligo	Sequence
5' Adapter (L5_11N_UUA)	rCrCrUrArCrArCrGrArCrGrCrUrCrUrUrCrCrGrArUrCrUrNrNrNrNrNrNrNrNrNrNrNrUrUrA
R2 RNA/R2R DNA heteroduplex mix
L7_TSO_R2_RNA	rArGrArUrCrGrGrArArGrArGrCrArCrArCrGrUrCrUrGrArArCrUrCrCrArGrUrCrArC/3SpC3/
L7_TSO_R2R_DNA_mix	GTGACTGGAGTTCAGACGTGTGCTCTTCCGATCTV		*note, V = A, G, or C; this mix is prepared in the ratio 1:1:2, A:G:C
SeqTagger RT Adapter Barcodes
Barcode	OligoA		OligoB
BC01	/5Phos/GGCTTCTTCTTGCTCTTAGGTAGTAGGTTC		GAGGCGAGCGGTCAATTTTCCTAAGAGCAAGAAGAAGCCTTTTTTTTTT
BC02	/5Phos/GTGATTCTCGTCTTTCTGCGTAGTAGGTTC		GAGGCGAGCGGTCAATTTTCGCAGAAAGACGAGAATCACTTTTTTTTTT
BC03	/5Phos/GTACTTTTCTCTTTGCGCGGTAGTAGGTTC		GAGGCGAGCGGTCAATTTTCCGCGCAAAGAGAAAAGTACTTTTTTTTTT
BC04	/5Phos/GGTCTTCGCTCGGTCTTATTTAGTAGGTTC		GAGGCGAGCGGTCAATTTTAATAAGACCGAGCGAAGACCTTTTTTTTTT
