# Supplementary material for: FTO depletion does not alter m6A stoichiometry in AML mRNA: a reassessment using direct RNA nanopore sequencing
Source: bioRxiv. 2025 Oct 23:2025.10.22.681652. Preprint. [Version 1] doi: 10.1101/2025.10.22.681652 (PMC12633362; doi:10.1101/2025.10.22.681652)
Supplement: Supplement 2 — Table S2. Total DRACH and m6A sites per sample. Related to Figures 1, 3, 4, and 5. [file media-2.xlsx]

## Sheet: Sheet1
name	chrom	strand	txStart	txEnd	cdsStart	cdsEnd	exonCount	exonStarts	exonEnds	exonNo	exonLength	exonID	exonType	start_DRACH	end_DRACH	DRACH_sequence	chr_A_position	gene_gloriHEK293	gloriHEK293T.m6Apc	ctr_DMSO_mono6_merged.NvalidCov	ctr_DMSO_mono6_merged.m6Apc	fb23_mono6_merged.NvalidCov	fb23_mono6_merged.m6Apc	ctr_shRNA_mono6_merged.NvalidCov	ctr_shRNA_mono6_merged.m6Apc	FTO_shRNA_mono6_merged.NvalidCov	FTO_shRNA_mono6_merged.m6Apc
MYC	chr8	+	127736230	127742951	127736593	127740958	3	127736230	127736623	1	393	MYC_exon_1	firstExon	127736425	127736430	AAACT	chr8_127736428	MYC	0.279981	67	0.1791	48	0.1458	71	0.1549	62	0.1452
MYC	chr8	+	127736230	127742951	127736593	127740958	3	127736230	127736623	1	393	MYC_exon_1	firstExon	127736463	127736468	GAACT	chr8_127736466	MYC	0.561854	68	0.3824	39	0.4103	89	0.3933	77	0.3896
MYC	chr8	+	127736230	127742951	127736593	127740958	3	127736230	127736623	1	393	MYC_exon_1	firstExon	127736528	127736533	GGACA	chr8_127736531	MYC	0.166075	54	0.1481	30	0.1	62	0.1613	56	0.1429
MYC	chr8	+	127736230	127742951	127736593	127740958	3	127736230	127736623	1	393	MYC_exon_1	firstExon	127736550	127736555	GGACC	chr8_127736553	NA	NA	78	0.0385	56	0.0536	108	0.0093	92	0.0217
MYC	chr8	+	127736230	127742951	127736593	127740958	3	127738247	127739019	2	772	MYC_exon_2	internalExon	127738291	127738296	GAACT	chr8_127738294	MYC	0.111747	77	0.0779	52	0.0962	105	0.0286	86	0.0233
MYC	chr8	+	127736230	127742951	127736593	127740958	3	127738247	127739019	2	772	MYC_exon_2	internalExon	127738348	127738353	GAACT	chr8_127738351	MYC	0.143408	72	0.0417	40	0.05	100	0.06	83	0.1084
MYC	chr8	+	127736230	127742951	127736593	127740958	3	127738247	127739019	2	772	MYC_exon_2	internalExon	127738513	127738518	AGACA	chr8_127738516	NA	NA	76	0.0263	48	0	104	0	90	0
MYC	chr8	+	127736230	127742951	127736593	127740958	3	127738247	127739019	2	772	MYC_exon_2	internalExon	127738585	127738590	AGACA	chr8_127738588	NA	NA	96	0	62	0.0161	134	0.0149	115	0.0348
MYC	chr8	+	127736230	127742951	127736593	127740958	3	127738247	127739019	2	772	MYC_exon_2	internalExon	127738594	127738599	GAACC	chr8_127738597	NA	NA	96	0.0208	61	0	126	0.0079	108	0.0185
MYC	chr8	+	127736230	127742951	127736593	127740958	3	127738247	127739019	2	772	MYC_exon_2	internalExon	127738626	127738631	AGACC	chr8_127738629	NA	NA	99	0.0101	59	0	138	0	118	0
MYC	chr8	+	127736230	127742951	127736593	127740958	3	127738247	127739019	2	772	MYC_exon_2	internalExon	127738639	127738644	AAACA	chr8_127738642	NA	NA	74	0.027	45	0	109	0.0092	97	0
MYC	chr8	+	127736230	127742951	127736593	127740958	3	127738247	127739019	2	772	MYC_exon_2	internalExon	127738654	127738659	GGACT	chr8_127738657	MYC	0.97129	102	0.9902	57	1	128	0.9844	106	0.9906
MYC	chr8	+	127736230	127742951	127736593	127740958	3	127738247	127739019	2	772	MYC_exon_2	internalExon	127738732	127738737	AGACA	chr8_127738735	NA	NA	93	0.043	61	0	132	0.0152	113	0.0088
MYC	chr8	+	127736230	127742951	127736593	127740958	3	127738247	127739019	2	772	MYC_exon_2	internalExon	127738747	127738752	GAACC	chr8_127738750	NA	NA	87	0.0575	53	0.0377	110	0.0364	96	0.0104
MYC	chr8	+	127736230	127742951	127736593	127740958	3	127738247	127739019	2	772	MYC_exon_2	internalExon	127738894	127738899	AGACT	chr8_127738897	NA	NA	105	0.0286	67	0	149	0	129	0
MYC	chr8	+	127736230	127742951	127736593	127740958	3	127738247	127739019	2	772	MYC_exon_2	internalExon	127738989	127738994	AGACA	chr8_127738992	NA	NA	104	0.0096	70	0	150	0	128	0
MYC	chr8	+	127736230	127742951	127736593	127740958	3	127740395	127742951	3	2556	MYC_exon_3	terminalExon	127740588	127740593	GGACT	chr8_127740591	MYC	0.717971	99	0.7576	68	0.7941	156	0.7051	126	0.7222
MYC	chr8	+	127736230	127742951	127736593	127740958	3	127740395	127742951	3	2556	MYC_exon_3	terminalExon	127740618	127740623	GGACA	chr8_127740621	MYC	0.813885	94	0.8511	62	0.8548	151	0.7748	123	0.813
MYC	chr8	+	127736230	127742951	127736593	127740958	3	127740395	127742951	3	2556	MYC_exon_3	terminalExon	127740637	127740642	AGACA	chr8_127740640	NA	NA	109	0.0367	75	0.0533	166	0.0181	137	0.0146
MYC	chr8	+	127736230	127742951	127736593	127740958	3	127740395	127742951	3	2556	MYC_exon_3	terminalExon	127740681	127740686	GGACA	chr8_127740684	NA	NA	120	0.025	70	0.0143	168	0.0119	142	0.0211
MYC	chr8	+	127736230	127742951	127736593	127740958	3	127740395	127742951	3	2556	MYC_exon_3	terminalExon	127740707	127740712	GAACA	chr8_127740710	NA	NA	87	0.0345	53	0.0377	124	0.0242	105	0.0286
MYC	chr8	+	127736230	127742951	127736593	127740958	3	127740395	127742951	3	2556	MYC_exon_3	terminalExon	127740771	127740776	TGACC	chr8_127740774	NA	NA	117	0.0085	66	0	161	0.0062	140	0.0071
MYC	chr8	+	127736230	127742951	127736593	127740958	3	127740395	127742951	3	2556	MYC_exon_3	terminalExon	127740792	127740797	AAACA	chr8_127740795	NA	NA	119	0.0336	72	0.0694	175	0.0571	151	0.0596
MYC	chr8	+	127736230	127742951	127736593	127740958	3	127740395	127742951	3	2556	MYC_exon_3	terminalExon	127740888	127740893	GGACT	chr8_127740891	NA	NA	119	0.8235	81	0.7778	195	0.8103	159	0.8428
MYC	chr8	+	127736230	127742951	127736593	127740958	3	127740395	127742951	3	2556	MYC_exon_3	terminalExon	127740910	127740915	GAACA	chr8_127740913	MYC	0.307764	86	0.2209	62	0.1613	142	0.1761	118	0.1695
MYC	chr8	+	127736230	127742951	127736593	127740958	3	127740395	127742951	3	2556	MYC_exon_3	terminalExon	127740919	127740924	AAACA	chr8_127740922	NA	NA	127	0.0157	73	0	190	0.0105	158	0.0063
MYC	chr8	+	127736230	127742951	127736593	127740958	3	127740395	127742951	3	2556	MYC_exon_3	terminalExon	127740925	127740930	AAACT	chr8_127740928	MYC	0.313308	106	0.2547	74	0.2297	178	0.2247	152	0.2368
MYC	chr8	+	127736230	127742951	127736593	127740958	3	127740395	127742951	3	2556	MYC_exon_3	terminalExon	127740931	127740936	GAACA	chr8_127740934	MYC	0.204317	86	0.1744	58	0.2069	148	0.2027	120	0.125
MYC	chr8	+	127736230	127742951	127736593	127740958	3	127740395	127742951	3	2556	MYC_exon_3	terminalExon	127740942	127740947	GAACT	chr8_127740945	MYC	0.88812	111	0.9099	66	0.9091	182	0.8956	159	0.8994
MYC	chr8	+	127736230	127742951	127736593	127740958	3	127740395	127742951	3	2556	MYC_exon_3	terminalExon	127740984	127740989	TAACA	chr8_127740987	NA	NA	79	0.0253	43	0	131	0.0076	109	0.0092
MYC	chr8	+	127736230	127742951	127736593	127740958	3	127740395	127742951	3	2556	MYC_exon_3	terminalExon	127741013	127741018	GAACT	chr8_127741016	MYC	0.988867	119	1	76	1	171	1	145	1
MYC	chr8	+	127736230	127742951	127736593	127740958	3	127740395	127742951	3	2556	MYC_exon_3	terminalExon	127741068	127741073	AGACT	chr8_127741071	MYC	0.666231	118	0.6017	76	0.6579	209	0.5694	171	0.5614
MYC	chr8	+	127736230	127742951	127736593	127740958	3	127740395	127742951	3	2556	MYC_exon_3	terminalExon	127741093	127741098	AAACT	chr8_127741096	MYC	0.263554	101	0.3069	69	0.2174	161	0.3106	133	0.2857
MYC	chr8	+	127736230	127742951	127736593	127740958	3	127740395	127742951	3	2556	MYC_exon_3	terminalExon	127741108	127741113	GGACT	chr8_127741111	MYC	0.991244	135	0.9926	86	1	225	0.9956	185	0.9946
MYC	chr8	+	127736230	127742951	127736593	127740958	3	127740395	127742951	3	2556	MYC_exon_3	terminalExon	127741125	127741130	GAACT	chr8_127741128	NA	NA	136	0.9485	83	0.9398	216	0.9074	179	0.8883
MYC	chr8	+	127736230	127742951	127736593	127740958	3	127740395	127742951	3	2556	MYC_exon_3	terminalExon	127741245	127741250	TAACT	chr8_127741248	NA	NA	147	0.0068	99	0	254	0	214	0
