# Supplementary material for: FTO depletion does not alter m6A stoichiometry in AML mRNA: a reassessment using direct RNA nanopore sequencing
Source: bioRxiv. 2025 Oct 23:2025.10.22.681652. Preprint. [Version 1] doi: 10.1101/2025.10.22.681652 (PMC12633362; doi:10.1101/2025.10.22.681652)
Supplement: Supplement 3 — Table S3. MYC m6A sites in nanopore samples compared to GLORI. Related to Figures 3 and 4. [file media-3.xlsx]

## Sheet: Sheet1
	Total DRACH sites	Filtered DRACH sites (>=50 reads)	%DRACH sites retained	Total m6A sites (m6A% >0)	Filtered m6A sites (m6A% >0, >=50 reads)	%m6A sites retained	Total m6A	Total A (DRACH position)	Total m6A/A% (DRACH positions)	Total MYC m6A sites (m6A% >0, >=50 reads)
ctr_shRNA_mono6_rep1	583996	6607	1.13134	66822	2482	3.71435	170047	3846364	4.42098	2
ctr_shRNA_mono6_rep2	496363	5899	1.18844	49947	2116	4.23649	124140	3526694	3.52001	0
ctr_shRNA_mono6_rep3	923590	43837	4.74637	131290	18293	13.9333	670797	19581797	3.42562	27
ctr_shRNA_mono6_merged	1202519	75603	6.28705	175125	30467	17.3973	1054409	25853229	4.07844	31
FTO_shRNA_mono6_rep1	515617	4031	0.781782	50936	1323	2.59738	106584	2634199	4.04616	0
FTO_shRNA_mono6_rep2	490163	5358	1.09311	46704	1948	4.17095	111030	3309240	3.35515	0
FTO_shRNA_mono6_rep3	1064484	59149	5.55659	150399	23170	15.4057	820726	23497956	3.49275	27
FTO_shRNA_mono6_merged	1228225	74083	6.03171	174482	29332	16.8109	1013168	27600106	3.67088	30
ctr_DMSO_mono6_rep1	468879	6924	1.47671	52374	2743	5.23733	137433	3850717	3.56902	0
ctr_DMSO_mono6_rep2	454931	6056	1.33119	43551	2024	4.64742	106060	3472609	3.05419	0
ctr_DMSO_mono6_rep3	1310470	86038	6.56543	179923	32925	18.2995	1043501	29023512	3.59536	34
ctr_DMSO_mono6_merged	1407954	102044	7.24768	198302	40793	20.5711	1251988	33741903	3.71048	35
fb23-2_mono6_rep1	647579	11435	1.76581	82622	6272	7.5912	218579	5872059	3.72236	0
fb23-2_mono6_rep2	398326	4405	1.10588	36718	1350	3.67667	79701	2528668	3.1519	0
fb23-2_mono6_rep3	1039759	43297	4.16414	131433	15290	11.6333	571314	16193758	3.52799	13
fb23-2_mono6_merged	1186266	61456	5.18063	157344	23167	14.7238	798507	21877045	3.64998	21
WT_HEK_rep1	484096	8008	1.65422	57612	3062	5.31486	153379	3616948	4.24056
WT_HEK_rep2	610677	10278	1.68305	66894	3429	5.12602	169811	5590535	3.03747
FTO_KO_HEK	742530	15117	2.03588	87910	5340	6.07439	240510	7676480	3.13308
METTL3_WT_mESC	218379	2292	1.04955	25618	764	2.98228	45910	892804	5.14223
METTL3_KO_mESC	335885	4210	1.25341	1326	337	25.4148	1458	1905444	0.0765176
ctr_DMSO_molm13	508984	7605	1.49415	55162	2977	5.39683	166210	4996933	3.32624
fb23-2_molm13	470726	6424	1.3647	50980	2636	5.17066	151959	4738767	3.20672
