# Supplementary material for: FTO depletion does not alter m6A stoichiometry in AML mRNA: a reassessment using direct RNA nanopore sequencing
Source: bioRxiv. 2025 Oct 23:2025.10.22.681652. Preprint. [Version 1] doi: 10.1101/2025.10.22.681652 (PMC12633362; doi:10.1101/2025.10.22.681652)
Supplement: Supplement 4 — Table S4. shRNA constructs and sequencing adapters. Related to Figures 1, 2, 3, 4, 5, and 6. [file media-4.xlsx]

## Sheet: Sheet1
Non-barcoded Runs
Sample Name	Replicate	Total Reads	Primary Mapped Reads	% Mapped Reads	N50	Estimated bases	Flow Cell ID	Runtime	Notes
DMSO_control_monoma6	1	360068	317227	88.102	1.16 kb	324.15 Mb	PAY66498	1h 27m
FB23-2_monomac6	1	382224	331829	86.8153	1.26 kb	376.24 Mb	PAY66498	1h 38m
DMSO_control_molm-13	1	467612	421302	90.0965	1.06 kb	401.87 Mb	PAY66498	1h 8m
FB23-2_molm-13	1	582978	437378	75.0248	1.26 kb	572.24 Mb	PAY66498	19h 27m
WT_mESC	1	111643	88386	79.1684	1.08 kb	149.2 Mb	FAY49016	1h 31m	MinION Flow Cell
METTL3_KO_mESC	1	196223	165669	84.4289	1.02 kb	150.93 Mb	FAY49016	1h 27m	MinION Flow Cell
Barcoded runs
Sample Name	Replicate	Barcode	Total Pooled Reads	Pooled Primary Mapped Reads	Demultiplexed Mapped Reads	% of Pooled Mapped Reads	N50	Estimated bases	Flow Cell ID	Runtime	Notes
DMSO_control_monoma6	2	BC01	733773	499961	273164	54.6371	1.25 kb	597.006 Mb	PAY27451	2h 22m
FB23-2_monomac6	2	BC02			199728	39.9487
DMSO_control_monoma6	3	BC01	9620159	4952044	2309908	46.6455	1.55 kb	7.6 Gb	PBC18139	22h 5m
FB23-2_monomac6	3	BC02			1131999	22.8592
WT_HEK	2	BC03			462818	9.346
FTO_KO_HEK	1	BC04			518636	10.4732
NT-shRNA_control_monomac6	1	BC01	1243665	998375	255444	25.586	1.35 kb	1.18 Gb	PAY66491	1h 40m
FTO_shRNA_monomac6	1	BC02			164815	16.5083
NT-shRNA_control_monomac6	2	BC03			280677	28.1134
FTO_shRNA_monomac6	2	BC04			254016	25.4429
NT-shRNA_control_monomac6	3	BC02	5869373	4101460	1696345	41.3595	1.29 kb	5 Gb	PAY38887	11h 58m
FTO_shRNA_monomac6	3	BC01			2165072	52.7878
WT_HEK	1	BC01	2053288	1367472	451690	33.031	2.05 kb	2.44 Gb	FAZ07102	16h 56m	Other pooled samples unrelated to this study
Merged Datastes
Sample Name	Primary Mapped Reads
Merged_DMSO_control	2900299
Merged_NT-shRNA_control	2701193
Merged_FTO_KD	2583903
Merged_FB23-2	1663556
